# Supplementary material for: PROSTest, a Novel Liquid Biopsy Molecular Assay, Accurately Guides Prostate Cancer Biopsy Decision-Making in Men with Elevated PSA Irrespective of DRE Findings
Source: Cancers (Basel). 2025 Dec 6;17(24):3908. doi: 10.3390/cancers17243908 (PMC12730410; doi:10.3390/cancers17243908)
Supplement: Supplementary file 1 [file cancers-17-03908-s001.zip]

Archive with 1 entries (1 files):
- cancers-3977071-supplementary.pdf
